# Supplementary material for: Design principles of a microtubule polymerase
Source: eLife. 2018 Jun 13;7:e34574. doi: 10.7554/eLife.34574 (PMC5999394; doi:10.7554/eLife.34574)
Supplement: Figure 1—source data 1. [file elife-34574-fig1-data1.xlsx]

## Sheet: Sheet1
Panel C
WT Stu2, black					Stu2-TOG1-TOG2*, red					Stu2-TOG1*-TOG2, blue
[Stu2] (nM)	Growth Rate (mm/min)	SEM	N		[Stu2] (nM)	Growth Rate (mm/min)	SEM	N		[Stu2] (nM)	Growth Rate (mm/min)	SEM	N
0	0.378	0.0175	45		0	0.3625	0.005	20		0	0.3255	0.014	20
25	0.975	0.0474	45		25	0.808	0.033	20		25	0.784	0.062	20
50	1.352	0.093	45		50	0.988	0.1	20		50	1.03	0.08	20
75	1.5355	0.1113	45		75	1.243	0.05	20		75	1.071	0.105	20
100	1.718	0.1356	45		100	1.318	0.057	20		100	0.98795	0.044	20
150	2.077	0.3169	45		150	1.4422	0.0075	20		150	1.186	0.063	20
300	2.121	0.1148	45		200	1.446	0.05	20		200	1.028	0.055	20
					250	1.432	0.084	20		250	1.069	0.05	20
					300	1.449	0.037	20		300	0.9834	0.048	20
Panel D
WT Stu2, black, data duplicated from Figure 1 panel C					Stu2-Dcc, green					Stu2-Dcc-2Xbasic, purple
[Stu2] (nM)	Growth Rate (mm/min)	SEM	N		[Stu2] (nM)	Growth Rate (mm/min)	SEM	N		[Stu2] (nM)	Growth Rate (mm/min)	SEM	N
0	0.378	0.0175	45		0	0.348	0.01	45		0	0.376	0.008	25
25	0.975	0.0474	45		50	0.374	0.0178	45		25	0.721	0.024	25
50	1.352	0.093	45		100	0.471	0.0389	45		50	0.967	0.027	25
75	1.5355	0.1113	45		200	0.555	0.0595	45		75	1.109	0.061	25
100	1.718	0.1356	45		300	0.6696	0.0466	45		100	1.175	0.088	25
150	2.077	0.3169	45		400	0.813	0.0583	45		200	1.235	0.07	25
300	2.121	0.1148	45							300	1.299	0.032	25
Panel E
WT Stu2, black, data duplicated from Figure 1 panel C					Stu2-TOG2-TOG2, orange					Stu2-TOG1-TOG1, pink
[Stu2] (nM)	Growth Rate (mm/min)	SEM	N		[Stu2] (nM)	Growth Rate (mm/min)	SEM	N		[Stu2] (nM)	Growth Rate (mm/min)	SEM	N
0	0.378	0.0175	45		0	0.344	0.01	30		0	0.366	0.02	20
25	0.975	0.0474	45		25	0.869	0.066	30		25	0.69173	0.02664	20
50	1.352	0.093	45		50	0.992	0.05	30		50	0.873265	0.040068	20
75	1.5355	0.1113	45		75	1.235	0.069	30		75	1.0125	0.03567	20
100	1.718	0.1356	45		100	1.386	0.107	30		100	1.21229	0.047631	20
150	2.077	0.3169	45		150	1.59	0.112	30		200	1.37531	0.06175	20
300	2.121	0.1148	45		200	1.701	0.085	30		250	1.39478	0.053925	20
					250	1.694	0.057	30
