# Supplementary material for: Design principles of a microtubule polymerase
Source: eLife. 2018 Jun 13;7:e34574. doi: 10.7554/eLife.34574 (PMC5999394; doi:10.7554/eLife.34574)
Supplement: Figure 1—figure supplement 1—source data 1. [file elife-34574-fig1-figsupp1-data1.xlsx]

## Sheet: Sheet1
Panel A
WT Stu2-DC-tail-GFP, black					WT Stu2-DC-tail-KCK, unlabeled, pink
[Stu2] (nM)	Growth Rate (mm/min)	SEM	N		[Stu2] (nM)	Growth Rate (mm/min)	SEM	N
0	0.372	0.014	45		0	0.365	0.013	25
25	0.81089	0.055	45		25	0.726	0.049	25
50	1.094	0.099	45		50	1.033	0.116	25
75	1.218	0.06	45		75	1.278	0.065	25
100	1.375	0.119	45		100	1.455	0.127	25
150	1.681	0.138	45		200	1.578	0.116	25
300	1.731	0.1382	45		300	1.655	0.064	25
Panel B
WT Stu2, black, data duplicated from Figure 1 panel C					Stu2-TOG2-TOG2*, purple
[Stu2] (nM)	Growth Rate (mm/min)	SEM	N		[Stu2] (nM)	Growth Rate (mm/min)	SEM	N
0	0.378	0.0175	45		0	0.38	0.01	20
25	0.975	0.0474	45		25	0.598	0.031	20
50	1.352	0.093	45		50	0.751	0.044	20
75	1.5355	0.1113	45		75	0.939	0.052	20
100	1.718	0.1356	45		100	1.038	0.066	20
150	2.077	0.3169	45		200	1.146	0.047	20
300	2.121	0.1148	45		250	1.183	0.055	20
					300	1.142	0.033	20
