# Supplementary material for: Design principles of a microtubule polymerase
Source: eLife. 2018 Jun 13;7:e34574. doi: 10.7554/eLife.34574 (PMC5999394; doi:10.7554/eLife.34574)
Supplement: Figure 2—source data 1. [file elife-34574-fig2-data1.xlsx]

## Sheet: Sheet1
Panel B
[WT Tubulin] (nM)	[Stu2 variant] (nM)	Fluoresence Intensity (arb. Units)	SEM	N
800	200 nM, Wild-type Stu2FL	1538	154	50
800	200 nM, Stu2-TOG1*-TOG2	1513.76	213	50
800	200 nM, Stu2-TOG1-TOG2*	676.16	145	50
800	200 nM, Stu2-TOG2-TOG2*	678.967	170	50
Panel D
[WT Tubulin] (nM)	[Stu2 variant] (nM)	Fold Increase in Growth Rate	SEM	N
800	200 nM, Stu2-TOG1-TOG2*, left	3.582	0.7163	25
800	200 nM, Stu2-TOG1-DTOG2 , middle	1	0.007	25
800	200 nM, Stu2-TOG2-DTOG2 , right	1	0.015	25
