# Supplementary material for: Design principles of a microtubule polymerase
Source: eLife. 2018 Jun 13;7:e34574. doi: 10.7554/eLife.34574 (PMC5999394; doi:10.7554/eLife.34574)
Supplement: Figure 2—figure supplement 1—source data 1. [file elife-34574-fig2-figsupp1-data1.xlsx]

## Sheet: Sheet1
Panel A
[WT Tubulin] (nM)	[Stu2 variant] (nM)	Growth Rate (mm/min)	SEM	N
800	0, left	0.374	0.018	25
800	200 nM, Stu2-TOG1-TOG2* middle	1.446	0.05	25
800	200 nM, Stu2-TOG1-DTOG2, right	0.364	0.007	25
Panel B
[Stu2 variant] (nM)	Depolymerization Rate (mm/h)	SEM	N
200 nM, WT Stu2-FL, left	126.008	3.28866	20
200 nM, Stu2-TOG1-TOG2* middle	61.9465	2.25096	20
200 nM, Stu2-TOG1-DTOG2, right	72.5556	2.61046	20
Panel D
WT Stu2, black, data duplicated from Figure 1 panel C					Stu2-TOG2-linker, red
[Stu2] (nM)	Growth Rate (mm/min)	SEM	N		[Stu2] (nM)	Growth Rate (mm/min)	SEM	N
0	0.378	0.0175	45		0	0.35	0.003	20
25	0.975	0.0474	45		25	0.445	0.023	20
50	1.352	0.093	45		50	0.506	0.026	20
75	1.5355	0.1113	45		75	0.599	0.046	20
100	1.718	0.1356	45		100	0.673	0.031	20
150	2.077	0.3169	45		200	0.812	0.046	20
300	2.121	0.1148	45		250	0.858	0.034	20
