# Supplementary material for: Design principles of a microtubule polymerase
Source: eLife. 2018 Jun 13;7:e34574. doi: 10.7554/eLife.34574 (PMC5999394; doi:10.7554/eLife.34574)
Supplement: Figure 3—source data 1. [file elife-34574-fig3-data1.xlsx]

## Sheet: Sheet1
Panel B
1 mM WT Tubulin, 5 nM FL-GFP; n=400, black				800 nM WT Tubulin, 5 nM FL-GFP, 195 nM FL-KCK; n=200, orange
Time (s)	Percent of Molecules			Time (s)	Percent of Molecules
1	0.255			1	0.285
2	0.2225			2	0.235
3	0.2175			3	0.2
4	0.11			4	0.105
5	0.08			5	0.06
6	0.04			6	0.035
7	0.0225			7	0.02
8	0.0274			8	0.01
9	0.01			9	0.025
10	0.0075			10	0.015
11	0.005			11	0.005
12	0.0025			12	0.005
Panel C
1 mM WT Tubulin, 5 nM FL-GFP, n=400, black; data duplicated from Figure 4 Panel B			1 mM WT Tubulin, 5 nM FL-TOG1*-TOG2-GFP, n=200, blue			1 mM WT Tubulin, 5 nM FL-TOG1-TOG2-*GFP, n=200, red			1 mM WT Tubulin, 5 nM FL-TOG2-TOG2-*GFP, n=200, green
Time (s)	Percent of Molecules		Time (s)	Percent of Molecules		Time (s)	Percent of Molecules		Time (s)	Percent of Molecules
1	0.255		1	0.305		1	0.195		1	0.19
2	0.2225		2	0.16		2	0.15		2	0.135
3	0.2175		3	0.145		3	0.095		3	0.14
4	0.11		4	0.085		4	0.095		4	0.095
5	0.08		5	0.085		5	0.095		5	0.1
6	0.04		6	0.06		6	0.08		6	0.08
7	0.0225		7	0.045		7	0.0985		7	0.075
8	0.0274		8	0.045		8	0.065		8	0.07
9	0.01		9	0.035		9	0.045		9	0.05
10	0.0075		10	0.015		10	0.025		10	0.05
11	0.005		11	0.005		11	0.025		11	0.015
12	0.0025		12	0.01		12	0.015		12	0.015
			20	0.005		13	0.02		13	0.005
