# Supplementary material for: Design principles of a microtubule polymerase
Source: eLife. 2018 Jun 13;7:e34574. doi: 10.7554/eLife.34574 (PMC5999394; doi:10.7554/eLife.34574)
Supplement: Figure 4—figure supplement 1—source data 1. [file elife-34574-fig4-figsupp1-data1.xlsx]

## Sheet: Sheet1
Left Panel
WT Stu2, black, data duplicated from Figure 1 panel C					Stu2-TOG1*-TOG2*, red
[Stu2] (nM)	Growth Rate (mm/min)	SEM	N		[Stu2] (nM)	Growth Rate (mm/min)	SEM	N
0	0.378	0.0175	45		0	0.355	0.05	20
25	0.975	0.0474	45		25	0.367	0.05	20
50	1.352	0.093	45		50	0.342	0.06	20
75	1.5355	0.1113	45		100	0.37	0.03	20
100	1.718	0.1356	45		200	0.351	0.08	20
150	2.077	0.3169	45
300	2.121	0.1148	45
Right Panel
Stu2-Dcc-2Xbasic, black; data duplicated from Figure 1 panel D					Stu2-Dcc-TOG1*-TOG2-2Xbasic, purple
[Stu2] (nM)	Growth Rate (mm/min)	SEM	N		[Stu2] (nM)	Growth Rate (mm/min)	SEM	N
0	0.376	0.008	25		0	0.35	0.01	20
25	0.721	0.024	25		50	0.349	0.02	20
50	0.967	0.027	25		100	0.339	0.015	20
75	1.109	0.061	25		200	0.346	0.026	20
100	1.175	0.088	25		400	0.369	0.026	20
200	1.235	0.07	25
300	1.299	0.032	25
