# Supplementary material for: Design principles of a microtubule polymerase
Source: eLife. 2018 Jun 13;7:e34574. doi: 10.7554/eLife.34574 (PMC5999394; doi:10.7554/eLife.34574)
Supplement: Figure 6—source data 1. [file elife-34574-fig6-data1.xlsx]

## Sheet: Sheet1
Panel B
[Tubulin Variant] (nM)	[Stu2-FL-GFP] (nM)	Growth Rate (mm/min)	SEM	N
500 nM, WT Tubulin	0	0.167	0.014	25
500 nM, WT Tubulin	200	1.158	0.072	25
500 nM, b:T238A Tubulin	200	0.347	0.008	25
500 nM, WT Tubulin with 4 mM Epothilone B	200	0.181	0.01	25
