# Supplementary material for: Design principles of a microtubule polymerase
Source: eLife. 2018 Jun 13;7:e34574. doi: 10.7554/eLife.34574 (PMC5999394; doi:10.7554/eLife.34574)
Supplement: Supplementary file 1. — All strains are derivatives of SBY3 (W303). [file elife-34574-supp1.xlsx]

## Sheet: Sheet1
Supplementary Table 1. Strains used in this study.
All strains are derivatives of SBY3 (W303)
Strain	Relevant Genotype
SBY3 (W303)	MATa ura3-1 leu2-3,112 his3-11 trp1-1 can1-100 ade2-1 bar1-1
SBY13772	MATa STU2-3HA-IAA7:KanMX DSN1-6His-3Flag:URA3 his3::pGPD1-TIR1:HIS3
SBY13901	MATa STU2-3HA-IAA7:KanMX DSN1-6His-3Flag:URA3 his3::pGPD1-TIR1:HIS3 leu2::pSTU2-STU2-3V5:LEU2
SBY13904	MATa STU2-3HA-IAA7:KanMX DSN1-6His-3Flag:URA3 his3::pGPD1-TIR1:HIS3 leu2::pSTU2-STU2(∆1-281)-3V5:LEU2
SBY13907	MATa STU2-3HA-IAA7:KanMX DSN1-6His-3Flag:URA3 his3::pGPD1-TIR1:HIS3 leu2::pSTU2-STU2(∆282-550::GDGAGL)-3V5:LEU2
SBY13919	MATa STU2-3HA-IAA7:KanMX DSN1-6His-3Flag:URA3 his3::pGPD1-TIR1:HIS3 leu2::pSTU2-STU2(R200A)-3V5:LEU2
SBY13925	MATa STU2-3HA-IAA7:KanMX DSN1-6His-3Flag:URA3 his3::pGPD1-TIR1:HIS3 leu2::pSTU2-STU2(R519A)-3V5:LEU2
SBY16931	MATa STU2-3HA-IAA7:KanMX DSN1-6His-3Flag:URA3 his3::pGPD1-TIR1:HIS3 leu2::pSTU2-STU2(∆12-245::321-559)-3V5:LEU2
SBY17595	MATa STU2-3HA-IAA7:KanMX DSN1-6His-3Flag:URA3 his3::pGPD1-TIR1:HIS3 leu2::pSTU2-STU2(∆326-550::1-272)-3V5:LEU2
